# Supplementary material for: Curcumin and Ethanol Effects in Trembler-J Schwann Cell Culture
Source: Biomolecules. 2022 Mar 29;12(4):515. doi: 10.3390/biom12040515 (PMC9025918; doi:10.3390/biom12040515)
Supplement: Supplementary file 1 [file biomolecules-12-00515-s001.zip]

Archive with 1 entries (1 files):
- biomolecules-1635132-supplementary.pdf
